# Supplementary material for: High Concordance of Genomic Profiles between Primary and Metastatic Colorectal Cancer
Source: Int J Mol Sci. 2021 May 24;22(11):5561. doi: 10.3390/ijms22115561 (PMC8197329; doi:10.3390/ijms22115561)
Supplement: Supplementary file 1 [file ijms-22-05561-s001.zip]

Archive with 1 entries (1 files):
- ijms-1205781-supplementary.xlsx
